# Supplementary material for: Unprecedented Monoterpenoid Polyprenylated Acylphloroglucinols with a Rare 6/6/5/4 Tetracyclic Core, Enhanced MCF-7 Cells’ Sensitivity to Camptothecin by Inhibiting the DNA Damage Response
Source: Biomedicines. 2021 Oct 14;9(10):1473. doi: 10.3390/biomedicines9101473 (PMC8533472; doi:10.3390/biomedicines9101473)
Supplement: Supplementary file 1 [file biomedicines-09-01473-s001.zip]

Archive with 1 entries (1 files):
- biomedicines-1395046-supplementary.pdf
